# Supplementary material for: New Pyrimidine-5-Carbonitriles as COX-2 Inhibitors: Design, Synthesis, Anticancer Screening, Molecular Docking, and In Silico ADME Profile Studies
Source: Molecules. 2022 Nov 2;27(21):7485. doi: 10.3390/molecules27217485 (PMC9658812; doi:10.3390/molecules27217485)
Supplement: Supplementary file 1 [file molecules-27-07485-s001.zip]

Archive with 1 entries (1 files):
- molecules-1987639-supplementary.pdf
